# Supplementary material for: Bottom‐Up Synthesis of Metallic CoNi Nanoplatelets with Magnetic Vortex‐Like Spin Configurations
Source: Small Sci. 2025 Apr 23;5(7):2500111. doi: 10.1002/smsc.202500111 (PMC12257897; doi:10.1002/smsc.202500111)
Supplement: Supplementary file 1 — Supplementary Material [file SMSC-5-2500111-s001.zip]

Archive with 2 entries (2 files):
- Smsc.202500111-sup-0001-suppdata-S1/LTEM-FocusSeries.avi
- Smsc.202500111-sup-0001-suppdata-S1/Supporting Information Vortex Formation Platelets_Revision.pdf
